# Supplementary material for: The Effect of Silane Acrylate Containing Ethylene Glycol Chains on the Adhesive Performance and Viscoelastic Behavior of Acrylic Pressure-Sensitive Adhesives for Flexible Displays
Source: Polymers (Basel). 2023 Aug 30;15(17):3601. doi: 10.3390/polym15173601 (PMC10489647; doi:10.3390/polym15173601)
Supplement: Supplementary file 1 [file polymers-15-03601-s001.zip]

Archive with 1 entries (1 files):
- polymers-2560222-supplementary.pdf
